# Supplementary material for: Resting State Functional Connectivity between Dorsal Attentional Network and Right Inferior Frontal Gyrus in Concussed and Control Adolescents
Source: J Clin Med. 2022 Apr 20;11(9):2293. doi: 10.3390/jcm11092293 (PMC9100070; doi:10.3390/jcm11092293)
Supplement: Supplementary file 1 [file jcm-11-02293-s001.zip]

Archive with 1 entries (1 files):
- jcm-1678849-supplementary.pdf
